# Supplementary material for: Genome-wide identification and functional analysis of Cellulose synthase gene superfamily in Fragaria vesca
Source: Front Plant Sci. 2022 Nov 3;13:1044029. doi: 10.3389/fpls.2022.1044029 (PMC9669642; doi:10.3389/fpls.2022.1044029)
Supplement: Supplementary file 5 [file Table_1.xlsx]

## Sheet: Sheet1
Supplementary Table S1 Primer sequences used in this study
Primer name	Squences (5' to 3')	Usage
FaACTIN2_F	GCCAGAAAGATGCTTATGTTGGTG	qRT-PCR
FaACTIN2_R	TGGGGCAACACGAAGCTCAT	qRT-PCR
FveCesA4_qF	AGGAGTGAAGGCAACCAGTG	qRT-PCR
FveCesA4_qR	CTTCGTCGTCTCCAGCAACT	qRT-PCR
FveCesA6_qF	GGGAGATACAACCCCTGTGC	qRT-PCR
FveCesA6_qR	GCTCAGGCATTAGAGCCACA	qRT-PCR
FveCesA7_qF	GAGCAAATCGCCGAAGCAAT	qRT-PCR
FveCesA7_qR	CAGGTGGGAAGTGGGAACTC	qRT-PCR
FveCslC2_qF	TGGCTTGAGCGTACAACAGT	qRT-PCR
FveCslC2_qR	CGGGAAGTTCACAGAGGACC	qRT-PCR
FveCslC3_qF	GGAGAAAGCAGCCAGCACTA	qRT-PCR
FveCslC3_qR	TCTGAATGCCATTGGAAGCC	qRT-PCR
FveCslC5_qF	ATGTCTCTGGTGCTGTTGGG	qRT-PCR
FveCslC5_qR	TACTGAAGCTGCAGGTGTGG	qRT-PCR
FveCslD3_qF	TCAGGCAATGAGGGAGGGTA	qRT-PCR
FveCslD3_qR	TTGGCGTATCGATCCGAAGG	qRT-PCR
FveCslD5_qF	CCGTGTTAGCCAAACAAGCC	qRT-PCR
FveCslD5_qR	CATGGAAGCTGACATGGGGT	qRT-PCR
FveCslG1_qF	TCGGCTGCCATTCTCAACTT	qRT-PCR
FveCslG1_qR	ACATCCCCTCCAAGCCAATG	qRT-PCR
FveCslG2_qF	ATGGACTTCTGGGGTGCTTG	qRT-PCR
FveCslG2_qR	GGGGAAATTAAGGGCGATGC	qRT-PCR
FveCesA4-R	gtgagtaaggttaccgaattcCTGGAGACGACGAAGACTTTGAT	VIGS
FveCesA4-R	cgtgagctcggtaccggatccTTCTAGGCCTTGATCATCATCATTT	VIGS
FveCesA4_F	tcctctagagtcgacctgcagATGCAGAACCTGCCTCCAACA	Gene cloning；Overexpression
FveCesA4_R	gtcaagcttgcatgcctgcagGCAATCCACCCCACATTGTT	Gene cloning；Overexpression
