# Supplementary material for: Genome-wide identification and functional analysis of Cellulose synthase gene superfamily in Fragaria vesca
Source: Front Plant Sci. 2022 Nov 3;13:1044029. doi: 10.3389/fpls.2022.1044029 (PMC9669642; doi:10.3389/fpls.2022.1044029)
Supplement: Supplementary file 6 [file Table_2.xlsx]

## Sheet: Sheet1
Supplementary Table S2 Gene information of strawberry cellulos synthease
Gene Name	Gene ID	Chr	Strand	Start	End	Exon number	CDS (bp)	Size(aa)	MWs (Da)	pI	Subcellular localization
FveCesA1	FvH4_2g29420.t2	Fvb2	-	22820760	22827629	14	3219	1072	120787	6.34	Cell membrane
FveCesA2	FvH4_1g23890.t5	Fvb1	+	15741170	15748923	13	3339	1112	125767	6.83	Chloroplast
FveCesA3	FvH4_7g01100.t4	Fvb7	-	1503758	1511448	14	3252	1083	120893	7.19	Chloroplast
FveCesA4	FvH4_2g20740.t1	Fvb2	+	17321728	17326624	11	3096	1031	117183	7.61	Chloroplast
FveCesA5	FvH4_2g13380.t1	Fvb2	-	11685633	11692753	14	3282	1093	123000	6.93	Chloroplast
FveCesA6	FvH4_5g26830.t2	Fvb5	+	18208194	18214771	14	3285	1094	123123	7.07	Chloroplast;Cytoplasm;Golgi apparatus
FveCesA7	FvH4_1g00670.t1	Fvb1	-	354453	358856	12	3150	1049	118572	6.24	Chloroplast
FveCesA8	FvH4_3g07420.t1	Fvb3	+	4400125	4405619	13	2934	977	110014	6.43	Chloroplast
FveCslA1	FvH4_7g06310.t1	Fvb7	-	6388432	6393147	9	1557	518	59399.8	9.19	Golgi apparatus
FveCslA2	FvH4_6g17730.t1	Fvb6	+	11621524	11625920	9	1602	533	61319.9	9.02	Golgi apparatus
FveCslA3	FvH4_3g29980.t1	Fvb3	-	23159220	23165046	9	1623	540	61866.7	9.13	Golgi apparatus
FveCslB1	FvH4_6g42800.t1	Fvb6	-	33261632	33266000	9	2070	689	76977	8.31	Golgi apparatus
FveCslB2	FvH4_6g42840.t1	Fvb6	-	33277355	33283919	9	1620	539	61322.2	6.97	Chloroplast
FveCslB3	FvH4_6g42780.t3	Fvb6	-	33244915	33249117	9	2319	772	86143.1	6.58	Chloroplast;Golgi apparatus
FveCslC1	FvH4_2g36610.t1	Fvb2	+	26767030	26771080	5	2232	743	84951.7	9.03	Cell membrane;Golgi apparatus
FveCslC2	FvH4_6g37310.t1	Fvb6	-	29393939	29397704	5	2082	693	79604.1	8.23	Cell membrane;Golgi apparatus
FveCslC3	FvH4_6g50280.t1	Fvb6	-	37430248	37433296	4	1953	650	75063.7	8.42	Golgi apparatus
FveCslC4	FvH4_6g52870.t1	Fvb6	+	38839790	38842647	4	1974	657	75670.5	8.29	Cell membrane;Golgi apparatus
FveCslC5	FvH4_2g32570.t1	Fvb2	+	24654466	24659223	5	2109	702	80771	8.38	Cell membrane;Golgi apparatus
FveCslC6	FvH4_2g18120.t1	Fvb2	+	15522735	15526841	5	2070	689	78830.6	8.8	Cell membrane;Golgi apparatus
FveCslD1	FvH4_2g17120.t1	Fvb2	+	14843524	14847909	5	3417	1138	126525	6.05	Chloroplast
FveCslD2	FvH4_4g00350.t1	Fvb4	-	341252	345242	4	3192	1063	119021	6.58	Chloroplast;Golgi apparatus
FveCslD3	FvH4_7g34010.t1	Fvb7	-	24056392	24061842	3	3450	1149	128794	6.55	Chloroplast;Cytoplasm.Golgi apparatus
FveCslD4	FvH4_5g23130.t2	Fvb5	+	14473159	14478668	3	3363	1120	126103	6.08	/
FveCslD5	FvH4_5g23160.t2	Fvb5	+	14490681	14496840	3	3345	1114	125349	7.22	Chloroplast
FveCslE1	FvH4_3g42760.t3	Fvb3	-	35735905	35744804	8	2223	740	84717.6	8.24	Chloroplast
FveCslE2	FvH4_3g42890.t1	Fvb3	-	35838440	35841966	8	1881	626	70595.6	6.91	Chloroplast
FveCslE3	FvH4_3g42743.t1	Fvb3	+	35727179	35730767	8	2226	741	84287.6	8.07	Chloroplast
FveCslE4	FvH4_3g42750.t1	Fvb3	+	35731551	35735886	8	2319	772	87448.1	7.67	Chloroplast
FveCslE5	FvH4_3g42900.t1	Fvb3	+	35843806	35847204	7	2220	739	83597.1	6.38	Chloroplast
FveCslG1	FvH4_5g11680.t1	Fvb5	-	6613302	6616885	6	2199	732	82967.5	6.56	Cell membrane;Chloroplast;Golgi apparatus
FveCslG2	FvH4_4g02990.t1	Fvb5	-	6613302	6616885	8	2220	739	84223.1	6.24	Cell membrane
FveCslG3	FvH4_4g02981.t1	Fvb4	+	2625654	2629590	8	2217	738	84357	6.22	Cell membrane;Chloroplast;Golgi apparatus
