# Supplementary material for: Genome-wide identification and functional analysis of Cellulose synthase gene superfamily in Fragaria vesca
Source: Front Plant Sci. 2022 Nov 3;13:1044029. doi: 10.3389/fpls.2022.1044029 (PMC9669642; doi:10.3389/fpls.2022.1044029)
Supplement: Supplementary file 7 [file Table_3.xlsx]

## Sheet: Sheet1
Supplementary Table S3 Gene information of cellulose synthase in phylogenetic analysis
Species	Gene Name	Gene ID
Arabidopsis thaliana	AtCesA1	At4G32410
Arabidopsis thaliana	AtCesA2	At4G39350
Arabidopsis thaliana	AtCesA3	At5G05170
Arabidopsis thaliana	AtCesA4	At5G44030
Arabidopsis thaliana	AtCesA5	At5G09870
Arabidopsis thaliana	AtCesA6	At5G64740
Arabidopsis thaliana	AtCesA7	At5G17420
Arabidopsis thaliana	AtCesA8	At4G18780
Arabidopsis thaliana	AtCesA9	At2G21770
Arabidopsis thaliana	AtCesA10	At2G25540
Arabidopsis thaliana	AtCslA1	At4g16590
Arabidopsis thaliana	AtCslA2	At5g22740
Arabidopsis thaliana	AtCslA3	At1g23480
Arabidopsis thaliana	AtCslA7	At2g35650
Arabidopsis thaliana	AtCslA9	At5g03760
Arabidopsis thaliana	AtCslA10	At1g24070
Arabidopsis thaliana	AtCslA11	At5g16190
Arabidopsis thaliana	AtCslA14	At3g56000
Arabidopsis thaliana	AtCslA15	At4g13410
Arabidopsis thaliana	AtCslB1	At2g32530
Arabidopsis thaliana	AtCslB2	At2g32540
Arabidopsis thaliana	AtCslB3	At2g32610
Arabidopsis thaliana	AtCslB4	At2g32620
Arabidopsis thaliana	AtCslB5	At4g15290
Arabidopsis thaliana	AtCslB6	At4g15320
Arabidopsis thaliana	AtCslC4	At3g28180
Arabidopsis thaliana	AtCslC5	At4g31590
Arabidopsis thaliana	AtCslC6	At3g07330
Arabidopsis thaliana	AtCslC8	At2g24630
Arabidopsis thaliana	AtCslC12	At4g07960
Arabidopsis thaliana	AtCslD1	At2g33100
Arabidopsis thaliana	AtCslD2	At5g16910
Arabidopsis thaliana	AtCslD3	At3g03050
Arabidopsis thaliana	AtCslD4	At4g38190
Arabidopsis thaliana	AtCslD5	At1g02730
Arabidopsis thaliana	AtCslD6	At1g32180
Arabidopsis thaliana	AtCslE1	At1g55850
Arabidopsis thaliana	AtCslG1	At4g23990
Arabidopsis thaliana	AtCslG2	At4g24000
Arabidopsis thaliana	AtCslG3	At4g24010
Oryza sativa	OsCesA1	LOC_Os05g08370
Oryza sativa	OsCesA2	LOC_Os03g59340
Oryza sativa	OsCesA3	LOC_Os07g24190
Oryza sativa	OsCesA4	LOC_Os01g54620
Oryza sativa	OsCesA5	LOC_Os03g62090
Oryza sativa	OsCesA6	LOC_Os07g14850
Oryza sativa	OsCesA7	LOC_Os10g32980
Oryza sativa	OsCesA8	LOC_Os07g10770
Oryza sativa	OsCesA9	LOC_Os09g25490
Oryza sativa	OsCesA10	LOC_Os12g29300
Oryza sativa	OsCesA11	LOC_Os06g39970
Oryza sativa	OsCslA1	LOC_Os02g09930
Oryza sativa	OsCslA2	LOC_Os10g26630
Oryza sativa	OsCslA3	LOC_Os06g12460
Oryza sativa	OsCslA4	LOC_Os03g07350
Oryza sativa	OsCslA5	LOC_Os03g26044
Oryza sativa	OsCslA7	LOC_Os07g43710
Oryza sativa	OsCslA9	LOC_Os06g42020
Oryza sativa	OsCslA11	LOC_Os08g33740
Oryza sativa	OsCslC1	LOC_Os01g56130
Oryza sativa	OsCslC2	LOC_Os09g25900
Oryza sativa	OsCslC3	LOC_Os08g15420
Oryza sativa	OsCslC7	LOC_Os05g43530
Oryza sativa	OsCslC9	LOC_Os03g56060
Oryza sativa	OsCslC10	LOC_Os07g03260
Oryza sativa	OsCslD1	LOC_Os10g42750
Oryza sativa	OsCslD2	LOC_Os06g02180
Oryza sativa	OsCslD3	LOC_Os08g25710
Oryza sativa	OsCslD4	LOC_Os12g36890
Oryza sativa	OsCslD5	LOC_Os06g22980
Oryza sativa	OsCslE1	LOC_Os09g30120
Oryza sativa	OsCslE2	LOC_Os02g49332
Oryza sativa	OsCslE6	LOC_Os09g30130
Oryza sativa	OsCslF1	LOC_Os07g36700
Oryza sativa	OsCslF2	LOC_Os07g36690
Oryza sativa	OsCslF3	LOC_Os07g36750
Oryza sativa	OsCslF4	LOC_Os07g36740
Oryza sativa	OsCslF6	LOC_Os08g06380
Oryza sativa	OsCslF7	LOC_Os10g20260
Oryza sativa	OsCslF8	LOC_Os07g36630
Oryza sativa	OsCslF9	LOC_Os07g36610
Oryza sativa	OsCslH1	LOC_Os10g20090
Oryza sativa	OsCslH2	LOC_Os04g35020
Oryza sativa	OsCslH3	LOC_Os04g35030
Fragaria vesca	FveCesA1	FvH4_2g29420
Fragaria vesca	FveCesA2	FvH4_1g23890
Fragaria vesca	FveCesA3	FvH4_7g01100
Fragaria vesca	FveCesA4	FvH4_2g20740
Fragaria vesca	FveCesA5	FvH4_2g13380
Fragaria vesca	FveCesA6	FvH4_5g26830
Fragaria vesca	FveCesA7	FvH4_1g00670
Fragaria vesca	FveCesA8	FvH4_3g07420
Fragaria vesca	FveCslA1	FvH4_7g06310
Fragaria vesca	FveCslA2	FvH4_6g17730
Fragaria vesca	FveCslA3	FvH4_3g29980
Fragaria vesca	FveCslB1	FvH4_6g42800
Fragaria vesca	FveCslB2	FvH4_6g42840
Fragaria vesca	FveCslB3	FvH4_6g42780
Fragaria vesca	FveCslC1	FvH4_2g36610
Fragaria vesca	FveCslC2	FvH4_6g37310
Fragaria vesca	FveCslC3	FvH4_6g50280
Fragaria vesca	FveCslC4	FvH4_6g52870
Fragaria vesca	FveCslC5	FvH4_2g32570
Fragaria vesca	FveCslC6	FvH4_2g18120
Fragaria vesca	FveCslD1	FvH4_2g17120
Fragaria vesca	FveCslD2	FvH4_4g00350
Fragaria vesca	FveCslD3	FvH4_7g34010
Fragaria vesca	FveCslD4	FvH4_5g23130
Fragaria vesca	FveCslD5	FvH4_5g23160
Fragaria vesca	FveCslE1	FvH4_3g42760
Fragaria vesca	FveCslE2	FvH4_3g42890
Fragaria vesca	FveCslE3	FvH4_3g42743
Fragaria vesca	FveCslE4	FvH4_3g42750
Fragaria vesca	FveCslE5	FvH4_3g42900
Fragaria vesca	FveCslG1	FvH4_5g11680
Fragaria vesca	FveCslG2	FvH4_4g02990
Fragaria vesca	FveCslG3	FvH4_4g02981
