# Supplementary material for: Genome-wide identification and functional analysis of Cellulose synthase gene superfamily in Fragaria vesca
Source: Front Plant Sci. 2022 Nov 3;13:1044029. doi: 10.3389/fpls.2022.1044029 (PMC9669642; doi:10.3389/fpls.2022.1044029)
Supplement: Supplementary file 8 [file Table_4.xlsx]

## Sheet: Sheet1
Supplementary Table S4 Conserved domain of FvCesAs and FveCsls proteins in Fragaria vesca
Gene name	Gene ID	Domain Ⅰ	Position	DomainⅡ	Position
FveCesA1	FvH4_2g29420.t2	Cellulose_synt	345-1067	zf-UDP	32-97
FveCesA2	FvH4_1g23890.t5	Cellulose_synt	384-1106	zf-UDP	51-114
FveCesA3	FvH4_7g01100.t4	Cellulose_synt	355-1078	zf-UDP	13-87
FveCesA4	FvH4_2g20740.t1	Cellulose_synt	286-1025	zf-UDP	8-75
FveCesA5	FvH4_2g13380.t1	Cellulose_synt	367-1081	zf-UDP	32-97
FveCesA6	FvH4_5g26830.t2	Cellulose_synt	363-1087	zf-UDP	31-105
FveCesA7	FvH4_1g00670.t1	Cellulose_synt	338-1043	zf-UDP	30-95
FveCesA8	FvH4_3g07420.t1	Cellulose_synt	251-968	zf-UDP	11-57
FveCslA1	FvH4_7g06310.t1	Glycos_transf_2	88-249
FveCslA2	FvH4_6g17730.t1	Glycos_transf_2	103-264
FveCslA3	FvH4_3g29980.t1	Glycos_transf_2	103-264
FveCslB1	FvH4_6g42800.t1	Cellulose_synt	29-662
FveCslB2	FvH4_6g42840.t1	Cellulose_synt	118-525
FveCslB3	FvH4_6g42780.t3	Cellulose_synt	108-761
FveCslC1	FvH4_2g36610.t1	Glycos_transf_2	284-452
FveCslC2	FvH4_6g37310.t1	Glycos_transf_2	232-400
FveCslC3	FvH4_6g50280.t1	Glycos_transf_2	194-362
FveCslC4	FvH4_6g52870.t1	Glycos_transf_2	200-368
FveCslC5	FvH4_2g32570.t1	Glycos_transf_2	249-417
FveCslC6	FvH4_2g18120.t1	Glycos_transf_2	232-400
FveCslD1	FvH4_2g17120.t1	Cellulose_synt	368-1121	zf-RING_4	133-180
FveCslD2	FvH4_4g00350.t1	Cellulose_synt	281-1049
FveCslD3	FvH4_7g34010.t1	Cellulose_synt	374-1149	zf-RING_4	129-177
FveCslD4	FvH4_5g23130.t2	Cellulose_synt	349-1120	zf-RING_4	105-153
FveCslD5	FvH4_5g23160.t2	Cellulose_synt	347-1114	zf-RING_4	110-158
FveCslE1	FvH4_3g42760.t3	Cellulose_synt	99-638
FveCslE2	FvH4_3g42890.t1	Cellulose_synt	43-496
FveCslE3	FvH4_3g42743.t1	Cellulose_synt	109-680
FveCslE4	FvH4_3g42750.t1	Cellulose_synt	140-665
FveCslE5	FvH4_3g42900.t1	Cellulose_synt	100-677
FveCslG1	FvH4_5g11680.t1	Cellulose_synt	103-721
FveCslG2	FvH4_4g02990.t1	Cellulose_synt	100-733
FveCslG3	FvH4_4g02981.t1	Cellulose_synt	101-732
